# Supplementary material for: Genome-wide analysis of basic/helix-loop-helix gene family in peanut and assessment of its roles in pod development
Source: PLoS One. 2017 Jul 27;12(7):e0181843. doi: 10.1371/journal.pone.0181843 (PMC5531549; doi:10.1371/journal.pone.0181843)
Supplement: S3 Table — (XLS) [file pone.0181843.s003.xls]

## Sheet: Sheet1
Supplementary Table 3 Oligonucleotide primer sequences used for qRT-PCR.
Primer ID	mRNA	Sequence (5'-3')
Aradu.V6ZNL/Araip.AKW6F FP	Aradu.V6ZNL/Araip.AKW6F	TGAAGGTGTTAAGTCTAATGAGC
Aradu.V6ZNL/Araip.AKW6F RP	Aradu.V6ZNL/Araip.AKW6F	GTGGTTAGTTGGGTAACACCACG
Aradu.8L7DK/Araip.UYW0K FP	Aradu.8L7DK/Araip.UYW0K	TTTAACTTTCTAATAGTGGTGTAT
Aradu.8L7DK/Araip.UYW0K RP	Aradu.8L7DK/Araip.UYW0K	TCCCCATAGTAAGATTCCACCATT
Aradu.01B4C/Araip.4C1AU FP	Aradu.01B4C/Araip.4C1AU	AGTGGATGATTCAAATGGCATTT
Aradu.01B4C/Araip.4C1AU RP	Aradu.01B4C/Araip.4C1AU	GTTGTATCTCTGAGCAAGAAGCT
Aradu.V6ZMF/Araip.FH6AP FP	Aradu.V6ZMF/Araip.FH6AP	TCCGCTTGTTGCTGATATAAACTC
Aradu.V6ZMF/Araip.FH6AP RP	Aradu.V6ZMF/Araip.FH6AP	GGTGACACGTGGCAGTGGCGGTG
Aradu.QV5DJ/Araip.2LX3X FP	Aradu.QV5DJ/Araip.2LX3X	GTTCCAAGAGAAGTCGTGCTGCT
Aradu.QV5DJ/Araip.2LX3X RP	Aradu.QV5DJ/Araip.2LX3X	ATAGGCGAAAAAGGAGCCAAGTG
Aradu.VZN92/Araip.N5MMK FP	Aradu.VZN92/Araip.N5MMK	CACAATCATCAATCAGGAGGAA
Aradu.VZN92/Araip.N5MMK RP	Aradu.VZN92/Araip.N5MMK	TGAAGGTTACTCAAGTTTGTGTG
Actin FP	AhActin	GTCATCGTCATCCTCTTCTC
Actin RP	AhActin	CATTCCTGTTCCATTGTCAC
			Target by miRNA
			miR156/157
			miR156/157
			miR156/157
			miR156/157
			miR164
			miR164
			miR164
			miR164
			miR167
			miR167
			miR167
			miR167
			miR172
			miR172
			miR172
			miR172
			miR396
			miR396
			miR396
			miR396
			miR1088
			miR1088
			miR1088
			miR1088
