# Supplementary material for: Genome-wide analysis of basic/helix-loop-helix gene family in peanut and assessment of its roles in pod development
Source: PLoS One. 2017 Jul 27;12(7):e0181843. doi: 10.1371/journal.pone.0181843 (PMC5531549; doi:10.1371/journal.pone.0181843)
Supplement: S5 Table — (XLSX) [file pone.0181843.s005.xlsx]

## Sheet: Sheet1
geneName	Seedling_Leaves	MainStem_Leaves	LateralStem_Leaves	VegetativeShootTip	ReproductiveShootTip	Roots	NoduleRoots	Flowers	Pistils	Stamens	AerialGynTip	SubGynTip	PodPt1	StalkPt1	PodPt3	PericarpPt5	SeedPt5	Pericarp_Pattee6	Seed_Pattee6	Seed_Pattee7	Seed_Pattee8	Seed_Pattee10
Aradu.J80PY	2.85	2.37	2.21	2.05	1.06	1.43	0.67	2.28	2.14	0.2	0.51	0.08	0.33	1.42	1.2	1.34	0.65	1.41	0.68	0.86	2.79	0.69
Aradu.N5F6J	0.58	0.56	0.54	9.79	12.85	5.27	7.63	0.77	0.38	19.48	5.16	15.36	25.31	3.33	20.37	17.3	34.02	7.62	26.4	11.42	10.48	4.89
Aradu.QV5DJ	3.3	3.78	3.49	4.52	5.41	1.71	1.93	1.38	1.87	7.14	4.63	3.33	7.83	4.25	11.02	6.05	4.86	4.59	5.71	4.38	4.29	4.47
Aradu.LP0MC	13.6	12.86	15.92	5.5	3.8	0.05	0.01	2.21	6.08	0.05	5.51	0.28	0	2.98	0	0.01	0	0	0.03	0	0	0
Aradu.I92X3	20.25	22	21.9	3.11	2.47	0.24	0.15	3.35	10.52	0.03	5.05	0.1	0.1	0.14	0.04	0.03	0.18	0	0.18	0.1	0.06	0.08
Aradu.RC5BB	19.3	10.63	13.64	1.56	0.89	0.32	0.5	4.88	12.48	0.06	4.08	0.27	0.27	0.93	0.07	0.03	0.09	0.23	0.07	0.07	0.07	0.09
Aradu.NTN47	0.33	0.29	0.06	1.63	2.57	2.29	3.33	0.51	0.53	2.52	1.05	2.38	3.76	2.4	6.84	5.84	7.96	5.43	7.85	4.56	4.12	3.32
Aradu.99532	0.39	0.35	0.18	1.08	3.89	0.11	0.16	0.37	0.31	2.42	1.08	1.03	1.45	0.24	0.65	0.11	2.66	0.14	3.73	3.54	4.07	5.38
Aradu.4U54R	4.1	3.81	3.66	4.42	3.85	0.5	3.41	9.27	4	3.73	5.04	2.22	2.17	4.55	0.87	0.83	2.62	0.96	4.42	0.59	0.39	1.46
Aradu.ZE8WS	0.33	0.36	0.38	0.56	0.37	0.26	0.31	0.48	0.02	0.52	0.12	0	0.07	0.01	0	0.05	0.07	0.03	0.04	0	0.01	0.1
Aradu.AE9WN	0	0	0	0	0.09	0.03	0.03	0.02	0	0.09	0.23	0.26	0.02	0.12	0	0	0	0	0.04	0	0	0
Aradu.CA8XJ	0.1	0.14	0.09	0.17	0.97	0.02	0	0.11	0.04	0.09	3.69	1.77	0.45	0.55	0.32	0.15	1.68	0.24	2.04	0.52	0.01	0.03
Aradu.9K9IH	0	0.35	0.01	0.33	0.88	1.54	3.76	2.17	0.31	0	0.01	0	0.15	4.91	0.04	0.07	0.26	0.16	2.17	1.83	0.4	0.06
Aradu.KM9ZA	0.41	0.38	0.2	0.57	2.09	0.01	0	0.07	0.06	0.44	0.53	0.55	0.22	0	0.04	0.02	0.99	0.01	0.8	0.17	0	0
Aradu.B5WG1	0.02	0.02	0.06	1.53	3.22	0.01	0.03	0.92	0.34	1.83	0.04	0.1	0.38	0.04	0.14	0	0.86	0.01	1.16	0.41	0.18	0.15
Aradu.TQU2T	0.8	0.79	0.45	4.22	1.43	3.15	8.62	0.49	0.44	2.18	8.8	11.27	6.42	8.87	3.9	5.04	0.21	5.97	0.21	0.14	0.17	0.06
Aradu.VZN92	1.96	2.62	2.26	3.87	4.72	4.82	7.43	0.98	1.34	2.87	1.53	2.26	9.42	2.21	7.01	4.49	3.95	3.12	3.88	3.38	4.53	4
Aradu.RLC0G	0	0	0	0.16	0.13	0.18	0.02	0.04	0.01	0	0.03	0.03	0.1	0.1	0.16	0.1	0	0.13	0	0	0	0
Aradu.01B4C	0	0	0	0.26	0.4	7.74	23.8	0.56	0.11	1.05	2.26	4.08	28.18	11.07	46.84	39.6	2.48	19.19	2.27	1.47	1.95	3.25
Aradu.XA7KS	0.13	0.02	0.34	0.06	0.41	4.38	10.32	0.08	0.08	1.18	1.13	2.39	2.37	2.12	6.59	9.43	8.61	15.24	11.44	2.28	0.84	0.56
Aradu.45U0D	0.64	0.66	0.53	0.43	0.49	1	0.15	0.1	0.17	0.26	0.4	0.98	0.46	0.72	0.24	0.14	0.39	0.1	0.42	0.35	0.1	0.07
Aradu.959KY	1.42	1.64	0.98	5.51	5.15	1.95	0.38	1.56	0.98	6.22	1.6	2.01	2.62	4.52	2.22	1.17	2.08	0.79	1.86	1.19	0.31	0.41
Aradu.Q74TI	16.81	27.96	28.87	18.08	22.87	74.27	35.46	20.19	9.23	19.05	23.07	23.26	27.16	25.29	45.45	45.4	9.16	56.23	9.99	9.97	4.12	7.09
Aradu.RB7BN	21.59	31.75	47.3	2.24	2.96	0.17	0.02	93.68	31.47	1.11	15.38	2.8	5.96	0.03	5.21	3.83	1.73	2.38	1.29	0.45	0.01	0
Aradu.DP2D5	1.24	1.67	1.45	19.96	24.05	10.28	1.97	1.14	0.74	13.28	7.04	8.4	19.06	1.83	11.35	4.18	7.56	2.26	5.99	7.39	3.55	0.54
Aradu.GMN2P	0	0	0.01	0	29.68	0.03	0.01	0.03	0	0.02	0	0	0.01	0	0.01	0	0.04	0	0.03	0	0	0
Aradu.WS4QW	6.59	8.15	7.09	15.25	18.57	8.92	13.27	9.39	8.11	15.86	15.03	12.22	17.2	12.41	18.74	15.5	14.32	13.34	14.47	9.79	10.44	12.44
Aradu.G38ML	72.06	145.91	126.89	36.63	56.72	315.9	130.36	86.08	91.27	116.69	248.52	326.02	308.26	441.89	556.33	511.05	48.34	453.71	67.25	80.61	24.98	36.95
Aradu.75YXP	0.31	0.33	0.29	0.13	0.29	0.03	0.01	0.08	0.16	0.03	0.11	0.06	0.01	0.08	0	0	0.47	0.02	0.79	0.1	0.04	0
Aradu.G27H3	2.69	7.41	8.77	0.78	0.23	0	0.04	0.02	0.32	0	1.03	0	0.06	0	0.03	0.01	0.24	0	0.2	0.23	0.02	0
Aradu.V6ZMF	3.17	5.46	4.42	24.25	24.18	14.31	14.59	20.93	17.95	49.48	16.29	23.48	50.41	57.2	37.23	38.6	22.71	44.78	30.27	35.77	23.71	19.36
Aradu.L9W8G	0.88	0.94	0.88	1.4	1.91	1.57	2.15	0.28	0.45	1.32	0.54	0.75	1.96	0.28	1.69	1.01	1.48	0.65	1.5	1.52	1.62	2.13
Aradu.6L1EK	0	0.01	0	0.12	0.44	0	0	0.1	0.01	0.07	0.05	0.11	0.01	0.04	0.1	0.01	2.98	0.02	4.85	1.03	0.17	0.1
Aradu.S0KU9	0.16	0.31	0.36	0.31	0.68	39.33	8.09	0.83	0.2	3.23	6.75	19.15	13.25	18.27	32.94	41.55	1.84	47.73	4.24	5.58	2.42	1.29
Aradu.UV8L7	3.63	4.57	3.4	22.87	11.77	30.02	31.3	2.64	1.19	7.41	19.88	6.56	53.1	13.6	65.54	65.6	4.25	61.59	2.22	1.39	0.11	0.04
Aradu.WUW36	3.5	2.91	2.76	0.88	1.77	0.45	0.32	4.74	6.02	0.79	0.93	0.57	0.65	1.47	0.26	0.27	0.69	0.2	0.58	0.32	0.24	0.28
Aradu.5Q1VY	2.03	4.84	9.6	29.37	25.84	182.46	22.13	17.58	2.7	28.26	212.03	175.56	78.78	42.45	111.1	108.25	0.72	80.78	1.96	3.95	5.62	83.84
Aradu.QW16A	0.81	0.82	0.6	1.4	1.3	2.21	3.71	0.3	0.36	0.64	0.48	0.73	1.67	1.48	2.17	3.11	0.95	2.7	0.7	0.4	0.22	0.34
Aradu.DRR9K	0.48	1.06	0.71	6.69	6.32	0.04	0.06	0.06	0.33	1.96	2.72	1.56	6	0.49	4.71	2.18	2.33	1.1	1.63	0.67	0.31	0.26
Aradu.YKL3P	11.57	13.31	11.88	11.15	11.76	2.3	0.87	1.11	3.58	5	9.87	3.66	6.85	2.17	3.97	2.45	9.71	1.29	12.54	6.58	2.98	1.62
Aradu.K7LHY	1.06	2.75	1.42	3.17	11.34	0.17	0.51	0.91	1.4	0.37	0.45	0.09	3.31	0.08	1.31	0.6	0.56	0.23	1.23	1.16	0.46	0.12
Aradu.T3S5X	2.77	7.65	15.24	7.21	5.44	10.31	88.16	3.82	3.73	0.82	10.19	1.24	14.71	29.55	24.12	16.59	11.3	26.31	17.1	7.99	3.76	2.89
Aradu.83N8C	0.9	7.6	9.2	0.37	1.36	78.16	5.98	5.44	4.53	8.3	34.01	37.05	21.02	64.56	45.71	65.83	0.89	69.91	1.1	2.31	0.07	0.34
Aradu.023N4	0	0.01	0	0.04	0.07	1.3	6.64	0.04	0.01	0	0.27	0.34	4.83	2.85	1.15	2.08	0	1.78	0.12	0	0	0.45
Aradu.DSN52	1.37	3.68	4.14	5.99	5.26	64.17	16.27	6.8	4.59	9.52	17.71	23.71	17.46	51.25	25.54	49.28	4.1	55.62	6.51	2.7	0.82	2.21
Aradu.MB6LX	0	0	0	0	0	0.25	0.03	0	0	0	0	0.05	0	0	0	0	0	0	0	0.01	0	0
Aradu.PBW5F	2.03	1.55	1.18	1.85	3.11	3.08	0.26	2.2	1.47	3.04	1.35	2.49	2.12	2.58	2.08	1	1.59	0.91	1.48	0.74	0.41	0.27
Aradu.GH2K1	0.03	0	0	0.03	0	0.03	0.06	1.11	0.07	0	0.07	0	0	0.35	0.02	0.06	0	0.08	0	0	0	0
Aradu.Q8Q5Z	0.17	0.51	0.9	0.1	0.38	5.33	3.78	2.54	1.15	1.5	2.96	1.97	4.12	3.44	14.22	20.28	2.4	20.66	1.67	1.9	0.41	0.06
Aradu.T39L1	0.66	0.3	0.31	0.08	0.3	1.56	3.66	1.42	0.45	0.41	0.16	0.28	1.56	0.35	1.03	3.1	0.03	2.1	0.15	0.03	0.01	0.54
Aradu.53P8J	1.89	1.29	2.26	4.63	5.21	24.83	26.32	2.08	2.48	1.38	1.25	0.91	1.33	7.83	3.52	5.98	3.34	7.07	6.96	5.53	3.61	6.95
Aradu.N3W47	0	0	0	0	0.02	0	0	0.05	0.01	0.05	0.03	0	0	0	0	0	0	0	0.08	0	0	0
Aradu.VUX24	0	0.02	0	1.29	0.73	0	0	0	0.01	0.03	0.04	0	0	0	0	0	0.5	0	0.3	0.1	0	0
Aradu.X6KLL	0.79	0.49	0.51	7.53	6.61	13.3	8.74	2.06	0.94	8.39	5.9	22.4	12.38	9.85	12.86	16	3.53	16.61	3.15	1.54	0.93	0.97
Aradu.10L0H	1.33	1.25	1.05	2.13	4.2	3.2	2.93	3.26	2.76	0.63	1.11	1.44	1	1.42	0.96	0.82	2.89	0.57	2.14	0.53	0.32	0.18
Aradu.L8VRB	0.03	0.08	0.06	9.25	6.83	8.73	6.68	0.04	0.04	14.86	5.78	17.54	20.2	0.74	12.45	4.85	17.87	1.39	9.37	0.82	0	0.03
Aradu.XEX7M	0.05	0.29	0.25	0.44	0.25	0.31	0.2	0.08	0.04	0.07	0.05	0.03	0.1	0.01	0.16	0.04	1.37	0.04	1.05	12.15	27.95	4.53
Aradu.065GY	0.02	0.06	0.02	0.02	0.12	1.18	0.57	0	0.02	0	0.03	0.06	0.06	0.15	0.05	0.07	0	0.09	0	0.01	0	0.01
Aradu.GY22L	0.47	0.89	1.17	3.17	5.19	15.11	13.28	3.04	0.72	4.3	13.3	13.58	21.22	19.74	50.79	81.86	8.64	90.09	19.38	9.12	2.84	2.66
Aradu.394BE	0.07	0.05	0.05	0	0	2.22	2.66	1.52	0.18	0.41	0.02	0.03	1.14	0.72	1.01	1.79	0.05	1.21	0.04	0	0.07	0.38
Aradu.YPV42	18.02	22.74	21.21	30.73	31.4	43.93	55.87	21.36	20.82	30.23	34.4	39.13	48.17	53.69	51.52	53.14	32.03	58.38	31.98	26.98	37.16	35.83
Aradu.F6ABZ	0.06	0.01	0.01	0.18	0.91	0.09	0.01	0.16	0	0.56	0.03	0.09	0.53	0	0.34	0.08	7.55	0.01	7.7	6.62	5.04	1.45
Aradu.T4PBI	0	0	0	0.04	0.2	4.97	14.8	0.57	0.36	4.31	1.24	7.05	16.63	7.76	26.38	23.74	42.63	15.22	29.48	3.38	0.33	0.02
Aradu.B7RDX	0	0.16	0.16	2.62	0.68	17.53	22.69	0.14	0.07	0.07	5.62	4.62	4.91	62.2	17.29	33.13	0.95	33.88	1.67	0.42	0.23	0.61
Aradu.RL2B3	3.4	5.17	3.56	4.08	5	2.9	2.12	2.82	3.2	4.22	4.24	3.28	3.81	5.11	3.82	3.95	6.25	3.31	5.77	8.61	11.61	2.72
Aradu.5FE4Y	9.62	8.34	7.88	8.35	11.65	11.4	12.01	3.55	5.69	9.02	11.44	14.67	10.91	13.41	18.38	16.11	13.09	14.48	12.91	8.59	6.7	4.95
Aradu.6VX3K	0.01	0.06	0.01	14.2	12.98	1.15	0.22	0.04	0.02	10.8	1.59	6.42	13.42	0.06	9.96	2.96	2.73	2.94	4.35	4.02	1.2	0.17
Aradu.1QN19	15.04	21.92	21.33	5.25	5.14	0.02	0.02	0	3.01	0.51	5.66	1.14	13.48	0.05	39.63	16.04	4.38	8.57	4.68	2.77	1.01	0.33
Aradu.K087N	5.34	5.14	4.74	1.55	0.62	1.76	6.81	0.47	2.46	8.85	1.18	0.09	0.56	0.7	0.75	0.71	1.04	0.87	1.47	1.34	1.13	2
Aradu.Y3AAH	0	0.03	0.01	0.06	0.08	0.08	0.01	0.05	0.06	0	0	0	0.03	0	0.07	0.02	0.04	0	0.12	0.88	1.49	2.09
Aradu.JT48R	2.02	1.99	2.04	2.61	2.28	2.18	3.96	0.87	1	0.24	0.58	0.34	1.9	0.97	2.33	0.89	0.23	0.63	0.37	0.32	0.25	0.07
Aradu.9C8PR	0.61	1.19	0.97	1.15	1.09	2.95	1.4	2.23	1	0.54	1.74	1.52	2.63	7.12	2.42	2.9	0.54	4.09	1.07	1.05	1.39	0.66
Aradu.U4ABC	0	0	0	0.02	0	0	0.02	0	0.01	0	0	0	0	0	0.05	0	2.43	0	0.78	0.09	0	0
Aradu.5CX4U	0	0	0	0	0	0	0.02	0	0	0	0	0	0	0	0	0.03	0	0.06	0	0	0	0
Aradu.29A27	0.06	0.25	0.16	0.06	0.13	0.05	0.14	0.03	0.21	0.43	0.08	0.21	0.03	0.14	0.1	0.03	0.05	0.02	0.04	0	0	0
Aradu.TC25V	3.24	5.15	3.64	6.67	8.04	5.56	2.57	2.12	2.57	4.81	4.26	4.75	5.61	4.83	6.8	6.15	5.25	6	4.42	3.06	1.94	4.96
Aradu.V7BYP	3.89	2.26	2.93	4.67	6.32	5.68	7.58	2.94	2.76	5.79	4.63	5.65	8.01	8.08	8.98	7.81	6.36	8.58	6.46	8.09	8.02	3.62
Aradu.85INT	4.32	6.25	5.37	6.28	7.88	3.47	3.39	161.44	136.99	35.88	5.67	9.31	6.02	5.68	4.87	7.22	4.47	6.41	4.54	3.73	3.31	3.96
Aradu.WC9V5	0	0	0.03	0.22	0.24	0.81	0.32	0.32	0.14	0	0.07	0.02	0.23	0.34	0.37	1.07	0.44	1.11	0.38	0.14	0.02	0.1
Aradu.HK2E0	0	0.02	0	0.06	0.03	0.73	0.49	0.1	0.04	0.17	0.09	0.07	0.64	0.07	0.28	0.05	0.01	0.09	0.06	0.09	0.21	0.18
Aradu.LYC6U	5.78	7.74	7.19	21.55	19.85	0.06	0.01	4.05	3.3	3.9	10.85	7.73	12.14	8.24	7.33	4.87	3	4.86	2.24	1.96	0.79	0.24
Aradu.FPU47	1.3	0.58	0.62	30.46	34.3	14.94	15.47	21.61	0.45	22.41	17.52	57.12	79.4	62.55	159.21	80.38	91.69	49.39	82.31	51.59	37.9	1.16
Aradu.33ULW	4.83	4.8	6.57	0.45	0.04	4.61	3.33	0.67	2.7	0	2.41	0	0	0.04	0	0	0.66	0	0.91	0.06	0.1	0.04
Aradu.X1TYZ	0.09	0.21	0.34	3.87	1.91	1.43	0.76	0.13	0.19	0.18	2.31	1.03	3	4.81	3.14	1.89	0.56	1.31	1.16	2.48	1.63	4.47
Aradu.4P1MR	0.12	0.12	0.07	0.7	1.01	2.19	0.3	0.01	0.01	0.59	0.66	0.72	0.72	0.14	0.18	0.66	0.57	0.75	0.47	0.35	0.21	0.01
Aradu.38JU0	0.12	0.03	0.13	1.76	3.55	0.03	0	3.82	0.05	0.7	0.13	0	1.05	0	3.3	0.34	48.45	0.04	34.67	33.16	26.83	7.21
Aradu.MN4MZ	0.94	0.83	0.63	5.48	6.29	3.66	4.81	2.15	1.3	8.66	2.78	4.05	4.45	1.05	3.89	2.73	3.81	2.68	2.92	2.64	2.38	0.85
Aradu.ATP30	0.02	0.05	0.03	0.55	3.36	0.23	0.22	0.01	0.01	0.15	0.15	0.4	0.35	0.14	0.35	0.27	0.66	0.12	0.58	0.56	0.35	1.15
Aradu.LS2KI	0	0	0	0.41	0.72	0.05	0.03	0.01	0	0.76	0.33	0.7	1.06	0.02	0.21	0.1	0.04	0.02	0.09	0.04	0.01	0.01
Aradu.76WTQ	0.43	0.28	0.31	0.32	0.49	0.46	0.53	0.14	0.18	0.17	0.27	0.29	0.3	0.29	0.5	0.46	0.35	0.49	0.27	0.21	0.28	0.21
Aradu.WD82P	0.29	0.42	0.4	0.21	0.21	0.18	0.02	0.1	0.08	0	0.1	0	0	0.04	0.08	0.05	0.06	0.02	0.29	0.12	0.07	0.17
Aradu.Z40HV	3.47	3.69	3.64	4.73	5.84	1.13	1.13	26.72	18.11	16.66	4.56	4.23	3.81	1.96	2.44	1.79	3.64	1.82	2.63	1.98	1.43	1.68
Aradu.KWH4D	0	0.06	0	0	0.09	0.87	0.1	0.12	0.05	0.03	0.59	2.05	2.25	0.2	1.36	0.49	0	0.13	0	0	0	0
Aradu.U3SNU	20.29	29.27	33.03	63.16	51.76	22.97	30.81	117.46	80.71	93.41	105.95	70.69	142.25	93.84	118.05	119.74	46.68	104.37	52.48	28.84	22.21	49.47
Aradu.C74HT	0	0	0	0.06	0.08	3.19	3.6	1.54	1.04	0.07	0.71	1.65	2.06	2.23	4.26	6.32	1.3	5.14	1.42	1.33	0.11	0.1
Aradu.573UI	3.84	4.84	4.12	6.26	7.89	3.67	3.96	1.28	2.76	6.75	4.04	3.67	8.22	4.64	6.57	4.23	7.14	2.57	6.7	5.7	5.72	7.11
Aradu.LW8Y2	1.29	1.6	1.33	2.76	3.83	7.35	6.67	3.98	2.44	14.27	2.29	3.61	4.62	4.69	4.91	5.61	5.64	9.23	4.67	4.56	3.34	3.19
Aradu.4NW8B	0.06	0.09	0.24	0.08	0.11	0.25	0.09	0.05	0.05	0.28	0.24	0.1	0.49	0.74	0.18	0.63	0.08	0.36	0.17	0.04	0.01	0
Aradu.77XDI	16.46	10.79	12.38	6.31	5.6	4.92	4.49	4.55	5.9	4.39	6.19	6.09	4.42	7.38	4.86	3.36	5.03	2.52	3.54	1.04	0.57	0.95
Aradu.6E0QJ	6.85	11.2	9.94	11.02	11.73	5.67	12.72	2.69	7.4	11.53	7.04	7.41	15.8	8.53	13.09	8	7.05	5.29	8.93	4.84	4.46	8.89
Aradu.UKN3W	12.81	13.71	12.14	14.08	19.08	11.96	11.82	8.38	9.95	18.18	11.47	12.45	14.87	11.61	14.34	11.52	14.78	9.98	14.53	11.85	11.35	10.53
Aradu.YG73I	1.18	2.09	1.43	6.45	7.75	0.95	9.31	17.09	6.63	2.35	3.8	4.27	0.48	6.28	2.83	6.44	1.38	4.07	0.96	0.36	0.62	6.64
Aradu.5E40Q	20.05	11.49	13.24	5.17	4.74	0.14	0.85	5.28	6.59	17.04	22.91	27.98	26.93	3.21	19.7	5.3	6.42	6.46	6.02	0.67	0.56	0.15
Aradu.687AB	0.37	0.68	0.57	1.24	1.05	9.32	32.85	8.11	5.29	1.83	0.78	0.87	1.42	2.34	1.56	1.25	2.44	0.7	1.59	0.89	0.99	0.96
Aradu.8L7DK	6.09	9.04	8.05	21.82	27.03	12.4	15.34	9.35	5.95	28.3	10.88	9.52	25.08	9.92	23.91	18.23	16.69	11.59	17.84	18.8	18.61	11.66
Aradu.0572C	0.07	0.06	0.06	0.35	1.01	0.03	0.01	0.02	0.05	0.04	0.03	0.09	0.07	0.01	0.04	0.03	0.03	0.02	0.04	0	0.03	0
Aradu.FEY54	2.61	4.31	3.34	7.17	7.5	4.26	6.83	0.85	2.09	2.25	2.63	3.29	6.01	3.75	6.12	4.24	5.8	3.71	5.96	4.58	4.47	6.13
Aradu.8U0A6	0	0	0	0	0	0	0	0	0	0	0	0	0	0	0	0	0	0	0	0	0	0
Aradu.V6ZNL	5.08	4.83	4.65	11	11.52	4.17	1.06	4.23	5.69	31.64	31.28	16.96	14.71	4.38	12.44	9.84	6.58	7.99	6.09	6.71	3.12	7.79
Aradu.YAX06	0.37	0.35	0.39	2.69	1.92	1.16	0.5	0.33	0.34	0.31	5.05	5.17	8.32	3.57	5.4	2.92	0.33	2.42	0.78	0.86	0.32	0.87
Aradu.X5F2F	0	0	0	0	0	0	0.01	0	0	0.04	0.28	0.83	0.41	0	0.39	0.13	0	0.06	0	0	0	0
Aradu.1M0AQ	0	0	0	0.02	0	0	0.02	0	0	0	0.01	0	0	0.04	0.02	0.27	0	0.07	0	0	0	0.02
Aradu.FJ441	4.3	2.69	2.99	2.14	2.86	24.01	18.09	3.84	3.05	4.69	6.43	6.7	4.03	19.44	4	5.66	2.75	7.97	2.39	1.15	1.16	0.97
Aradu.UB339	4.17	4.54	2.61	0.44	0.85	0.01	0.01	0.1	1.5	0	0.94	0.02	0	0.07	0	0	0.38	0	0.88	1.06	0.44	0.17
Aradu.D69CU	3.49	3.39	3.45	2.21	3.69	1.54	2.65	3.89	2.35	1.56	2.43	1.23	2.55	1.56	2.12	1.53	3.43	1.11	4.01	2.71	2.18	3.26
Aradu.V7DVH	2.95	3.03	3.37	6.37	6.57	4.92	11.27	0.55	1.1	2.17	5.18	5.01	3.7	2.59	4.03	1.88	3.21	1.34	2.67	1.65	0.77	0.28
Aradu.JI81D	2.61	2.42	2.13	1.95	2.96	7.43	5.37	6.99	5.24	3.94	2.82	7.78	10.03	9.21	9.98	16.07	4.17	14.96	4.18	1.5	1.68	1.51
Aradu.25NPV	14.62	7.88	10.22	5.23	7.16	3.25	10.62	8.12	6.76	11.46	6.35	5.83	3.92	7.82	3.33	4.58	5.87	6.95	6.85	9.62	7.91	3.38
Aradu.WNQ8E	6.69	7.72	7.47	9.4	12.25	0.9	0.56	16.47	13.09	41.79	4.95	6.51	4.16	1.24	7.82	7.89	5.29	5.1	3.88	2.42	2.06	0.8
Aradu.1124E	0	0	0.06	0.08	0.52	0.02	0.02	0.04	0	0	0	0.08	0	0.04	0.03	0.02	0.03	0	0	0	0	0
Aradu.Z6I4Q	28.27	15.99	18.29	12.25	11.24	2.31	3.15	6.19	9.5	8.64	12.53	13.61	11.65	1.56	20.94	19.24	10.14	16.69	5.78	2.12	0.4	0
Aradu.0K58L	0	0.14	0	0.25	1.26	0.06	0.59	0	0.04	0	0.27	0.06	1.9	2.88	1.11	2.64	0	5.53	0.04	0	0	0.14
Aradu.TN75P	1.22	1.24	0.98	1	1.03	0.95	0.07	0.65	0.56	1.18	1.28	1.51	1.3	2.4	1.37	0.96	0.73	0.94	0.56	0.31	0.06	0.07
Aradu.LXV06	0.08	0.02	0.03	0.04	0.09	0.79	0.75	8.15	4.67	0.11	0.1	0.25	0.42	0.57	0.11	0.47	0.03	0.66	0.07	0.34	0.39	0.83
Aradu.752ZV	0	0	0	0	0.02	0.38	0.22	0	0	0.43	6.47	0.34	0.38	4.45	1.06	1.61	0	1.51	0	0	0	0
Aradu.M594W	0.18	0.12	0.09	0.51	0.68	0	0	0.09	0.31	0.32	0	0	0.03	0	0.05	0.01	0.22	0	0.09	0.01	0	0
Aradu.LLR91	0.18	0.18	0.11	0.3	0.69	0.24	0.17	0.11	0.09	0.47	0.49	0.33	0.49	0.16	0.44	0.2	0.24	0.2	0.21	0.12	0.23	0.19
Aradu.C4XJQ	0.09	0.05	0.15	0.36	0.13	0.02	0.13	0.44	0.43	2.81	0.57	0.26	0.12	0.86	0	0.05	0.03	0.01	0.04	0	0	0
Aradu.47FME	0.09	0.04	0.26	0.9	0.7	0	0.01	1.83	3.43	3.34	1.54	1.03	0.05	0.32	0	0	0.12	0.05	0.17	0.04	0.01	0
Aradu.Q2I1J	0	0	0	0.04	0.05	4.36	0.14	0.12	0.03	0	0.13	0.04	0	0.02	0	0.04	0	0.02	0	0.03	0	0
Aradu.A88Q7	0.09	0.07	0	0.26	0.66	0.14	0.05	0.02	0.01	0	0.33	0.1	0	0	0.12	0.07	0.06	0.06	0.1	0.01	0	0.16
Aradu.0DZ84	1.78	3.22	3.59	4.89	5.98	2.11	2.62	2.48	3.1	6.37	3.07	2.7	10.78	4.6	8.38	6.88	4.5	6.61	5.09	3.6	2.67	6.46
Araip.807VL	4.46	5.13	4.15	2.32	1.53	1.89	0.6	2.81	2.18	0.97	0.9	0.05	0.36	0.7	0.67	0.92	0.26	0.68	0.49	0.54	0.46	0.96
Araip.DHX2R	0.36	0.56	0.4	12.63	14.2	8.73	13.33	0.34	0.23	17.17	6.05	17.1	26.93	4.07	23.26	19.8	35.4	11.91	25.52	10.49	11.07	7.34
Araip.2LX3X	3.23	3.96	3.84	4.53	5.1	1.57	1.09	0.96	1.84	6.38	4.88	3.6	8.19	4.28	10.31	5.5	4.87	4.11	5.54	3.58	3.57	4.14
Araip.2U2B9	17.28	14.01	21.23	8.47	6.59	0.31	0.03	3	6.25	0.04	5.82	0.25	0	3.31	0	0	0.01	0	0.02	0.02	0	0
Araip.L4GEP	33.98	35.99	35.23	5.88	3.92	0.36	0.29	4.51	18.06	0.12	7.93	0.16	0.17	0.24	0.15	0.07	0.2	0.02	0.27	0.24	0.07	0.14
Araip.K6RXL	11.66	4.67	5.94	2.46	1.78	0.42	0.67	2.41	6.82	1.27	2.12	1.15	1.58	2.04	1.64	1.02	1.47	0.78	1.5	1.17	1	1.4
Araip.44BHE	3.49	2.47	2.66	3.39	3.13	0.56	2.63	8.23	2.69	5.04	3.31	1.93	1.79	3.23	0.98	0.65	1.67	0.59	2.65	0.32	0.23	0.95
Araip.IBY8N	0.32	0.22	0.23	2.75	4.71	2.42	3.86	0.68	0.79	5.34	1.7	3.16	6.03	2.74	8.85	7.48	12.33	6.83	11.77	7.99	6.9	5.45
Araip.MHR6K	0.16	0.22	0.18	0.39	1.26	0.02	0.01	0.27	0.04	0.07	10.39	3.84	0.57	1.84	0.17	0.21	0.63	0.03	0.96	0.28	0.09	0.12
Araip.RAG9J	4.49	4.19	4.09	14.11	10.78	9.99	21.9	0.6	2.08	22.5	10.43	12.49	40.56	15.27	48.83	39.54	51.58	25.28	90.06	10.17	5.92	0.28
Araip.B5XPZ	0.07	0.09	0.02	1.04	0.43	1.52	4.02	0.15	0.02	0.24	2.7	4.64	2.12	3.46	1.54	1.62	0.04	2.38	0.06	0.03	0.03	0
Araip.YR6Y7	0	0.7	0.07	0.3	1.32	1.87	6.23	3.13	0.33	0	0.04	0	0.58	7.66	0.07	0.18	0.27	0.09	1.6	1.57	0.16	0
Araip.AR8NT	0.03	0.05	0.01	0.11	0.31	0.23	0.3	0	0.01	0	0.13	0.5	0	0.01	0.02	0.06	0.06	0	0.3	0.13	0.03	0.47
Araip.A522U	0	0	0	0.13	0.33	1.4	0.9	0.46	0.15	0.49	0.9	1.32	2.09	4.95	5.25	6.49	1.84	5.15	2.65	1.91	0.64	0.26
Araip.03FDB	0.05	0.05	0.05	0.06	28.23	0.03	0.02	0.14	0.03	0	0	0	0.07	0	0.12	0	0.04	0.01	0.01	0	0	0
Araip.V1VB7	1.77	1.82	0.9	6.28	6.45	2.59	0.43	0.99	0.86	7.33	1.8	3.04	2.85	4.92	2.75	1.31	2.83	0.71	2.69	1.5	0.34	0.36
Araip.A8YH6	1	1.85	1.77	2.45	2.09	5.52	3.91	7.67	2.71	0.71	3.24	1.69	3.23	9.92	3.64	4.76	1.98	7.25	2.62	1.79	1.57	1.73
Araip.438GZ	3.07	4.27	2.15	1.9	2.27	2.34	8.19	1.27	2.94	0.21	2.82	2.82	5.33	2.49	4.41	3.27	2.04	2.76	2.38	0.67	0.79	1.68
Araip.6S5NP	3.98	6.06	4.13	5.02	5.55	3.17	2.58	3.91	3.85	5.07	5.15	3.98	4.78	7.1	5.11	4.22	7.12	3.73	6.94	10.03	15.93	4.58
Araip.QB13B	14.3	34.47	30.18	8.48	13.3	74.59	30.93	21.66	19.47	23.34	50.04	60.96	58.73	80.44	107.7	99.94	12.02	88.03	15.49	19.31	6.18	9.08
Araip.UC4CT	5.72	14.23	16.15	16.7	15.76	17.11	10.99	5.6	5.52	6.09	28.82	17.21	27.52	25.46	28.63	30.6	6.92	26.2	7.49	8.01	4.39	7.66
Araip.LC4KN	0.16	0.35	0.31	3.59	4.65	2	0.4	0.3	0.09	1.05	1.02	1.03	2.46	0.12	1.75	0.56	1.67	0.26	1.09	1.45	0.85	0.03
Araip.D3S94	6.19	8.55	6.93	34.95	20.05	47.8	43.62	3.45	2.21	11.28	28.06	9.08	66.78	24.61	88.22	96.1	5.6	92.16	2.34	2.09	0.23	0.12
Araip.LGM59	0.12	0.54	0.81	2.7	0.7	23.21	30.36	0.29	0.25	0.99	10.69	6.06	8.13	50.63	20.59	44.2	0.26	29.25	2.12	0.39	0.05	0.17
Araip.28KZQ	0	0	0	0	0.13	0.07	0.23	0	0.01	0	0.01	0	0.17	0.14	0.14	0.09	0.28	0.14	0.44	4.22	5.45	4.38
Araip.97C7E	0.24	0.58	0.62	1.54	0.9	9.48	27.57	8.9	3.52	1.56	0.8	1.13	1.22	1.63	1.61	1.64	2.25	0.86	1.69	0.81	0.86	1.08
Araip.UYW0K	5.92	8.63	7.97	23.79	30.03	13.23	14.72	11.57	7.49	30.6	11.88	10.46	27.15	10.97	26.82	22.93	18.26	14.94	19.98	19.78	17.41	12.28
Araip.AK8SS	0.05	0.11	0.02	16.25	18.25	1.77	0.3	0.02	0.02	11.4	2.51	8.76	17.95	0.11	16.49	4.94	3.9	3.84	7.04	5.97	1.3	0.41
Araip.Z1VRT	0	0.04	0.06	0.46	0.68	0.08	0.03	0.08	0.11	0.1	0.06	0.07	0.06	0.09	0.15	0.21	0.04	0.18	0.11	0.04	0.06	0
Araip.4C1AU	0.16	0.05	0.02	1.4	1.21	18.51	18.36	0.58	0.87	0.81	2.99	8.64	27.12	15.23	31.3	26.63	0.53	15.38	0.79	0.76	1.11	4.24
Araip.Z8IAR	0.24	0.03	0.35	0.11	0.69	3.21	6.79	0.07	0.05	1.12	0.76	2.43	1.56	0.68	3.12	3.93	7.94	5.12	9.28	2.53	1.16	0.24
Araip.NA6B3	0	0.06	0.36	1.05	0.67	0	0.01	1.82	6.04	2.9	1.7	1.1	0.04	0.28	0.02	0	0.12	0.05	0.23	0.07	0.01	0.07
Araip.P4GTD	0	0	0	0	0	0	0.06	0	0	0	0	0	0	0	0	0	0	0	0	0	0	0
Araip.UVF95	0	0	0.01	0	0	1.53	0.48	0.04	0	0	0	0.05	0.09	0.37	0.15	0.63	0	1.03	0.03	0	0	0
Araip.R44YW	0.05	0	0.14	0.29	0.18	0.02	0.12	0.48	0.68	3.25	1.08	0.75	0.14	1.39	0.07	0.04	0.03	0.18	0.1	0	0	0.1
Araip.L83F8	2.02	2.03	1.85	2.08	2.38	2.04	4.02	1.01	1.2	0.41	0.5	0.64	1.52	0.92	2.11	0.93	0.3	0.58	0.32	0.27	0.38	0.18
Araip.GQB2P	1.23	1.21	1.17	1.25	1.33	1.22	0.15	0.73	0.55	1.3	1.35	1.93	1.91	3.71	2.23	1.78	1.13	2.17	0.73	0.52	0.07	0.03
Araip.7P91S	0.13	0.15	0.01	1.04	1.7	0	0	0.14	1.26	0.46	0.04	0.03	0	0	0.05	0.06	0.19	0	0.06	0.1	0	0
Araip.0T7XC	0.15	0.1	0.12	0.11	1.41	0.05	0	0	0.05	0	0.04	0	0.95	0	0.48	0.34	0.28	0.02	0.04	0.02	0	0
Araip.W4GJ9	0.05	0.08	0.01	0.18	0.22	1.82	2.2	30.34	12.32	0.9	0.07	0.31	0.95	1.5	0.43	0.44	0.04	1.38	0	0.28	0.14	1.08
Araip.Z8QJX	0	0	0	0.13	0.09	6.23	0.24	0.25	0.04	0.29	0.38	0.18	0.1	0.16	0.09	0.07	0	0.05	0.01	0.01	0	0.03
Araip.I62ZT	5.46	7.31	5.9	6.38	7.94	4.36	4.76	2.97	4.79	4.32	4.25	3.43	7.77	7.16	7.05	5.54	7.58	3.86	7.45	5.9	8.83	17.36
Araip.6VX9H	6.94	8.42	7.4	14.74	17.16	8.76	13.5	10.71	8.47	14.71	14.42	10.9	16.74	12.68	18.94	15.88	14.32	12.63	14.2	10.22	11.27	12.69
Araip.HWR4Z	0.5	1.06	1.65	0.52	1.02	6.1	4.77	2.96	1.2	1.84	5.31	3.36	9.21	5.4	24.91	31.82	2.93	29.95	2.21	1.94	0.57	0.54
Araip.FH6AP	3.29	4.6	3.8	24.4	24.83	14.94	15.56	21.88	19.21	50.23	14.9	23.79	46.66	47.56	34.63	32.78	21.38	34.23	28.62	35.02	23.82	18.29
Araip.JE9KX	0	0.01	0	0.08	0.75	0.03	0	0.24	0.03	1.61	0.14	0.24	0.07	0.04	0.19	0.02	4.5	0.04	7.64	1.83	0.42	0.47
Araip.78HJ7	6.94	6.66	6.5	2.96	0.8	3.76	16.69	0.83	3.32	10.12	1.94	0.25	1.22	1.91	1.51	2.75	1.72	2.79	2.53	2.27	1.56	1.99
Araip.9H3WY	23.74	30.18	27.04	8.86	8.33	0.05	0.03	0	4.78	0.59	7.42	2.27	19.54	0.03	59.81	25.27	7.54	13.53	7.94	4.29	1.99	1.24
Araip.PVV4Q	0	0.06	0.04	0.04	0.08	4.75	1.1	0.1	0.02	0.21	0.44	1.03	1.15	1.65	2.58	3.38	0.07	3.24	0.19	0.42	0.19	0.05
Araip.0B5Q5	24.87	20.35	19.43	2.84	3.72	2.1	0.41	2.26	11.89	1.09	5.64	2.23	0.75	1.06	0.6	0.3	4.78	0.23	4.69	3.94	2	1.02
Araip.13D8C	0.05	0.29	0.4	1.24	1.37	8.6	1.04	1.06	0.1	0.32	4.26	3.54	1.73	0.79	2.56	2.44	0.01	1.72	0.06	0.12	0.29	3.5
Araip.V8XWP	2.8	3.97	2.95	4.25	4.58	4.21	6.21	1.25	2.86	1.58	2.44	3.5	7.16	3.52	6.93	5.5	5.86	4.01	5.84	6.43	10.16	11.66
Araip.L8LRC	34.11	18.11	20.31	12.94	13.89	2.3	2.75	6.64	10.21	9.36	12.85	14.37	11.92	2.05	22.96	21.82	10.38	17.35	5.92	2.18	0.72	0
Araip.HA94C	0	0.01	0	0.08	1.08	0.01	0	0	0.06	0	0.05	0.04	0	0	0	0	0.14	0	0.12	0	0	0.04
Araip.6K1VA	18.99	9.55	12.67	8.1	9.02	6.72	16.79	9.56	8.28	13.69	8.11	7.17	5.95	18	6.03	8.02	8.61	11.48	10.45	14.96	9.06	6
Araip.L2MXT	1.39	1.12	0.79	6.67	8.74	4.53	5.92	2.88	2.29	15.57	4.59	7.6	7.98	1.69	7.02	4.63	6.85	5.05	5.01	4.29	3.96	1.62
Araip.E7Y1X	0.35	0.24	0.22	0.82	1.94	1.46	0.22	0.04	0.03	0.91	0.53	1.02	0.88	0.48	0.52	0.53	0.68	0.92	0.53	0.53	0.37	0.17
Araip.L8YHH	0.62	1.48	0.79	4.44	7.22	0.93	21.22	17.87	5.39	1.34	6.67	5.84	0.94	10.11	5.43	11.47	1.87	5.67	1.36	0.58	0.4	8.63
Araip.X784U	2.95	2.75	2.56	2.27	3.44	7.34	5.59	7.03	6.54	5.38	3.38	10.17	13.42	12.34	13.89	21.13	4.96	20.21	5.29	2.11	2	1.91
Araip.PF3JC	0.67	1.54	1.08	8.28	10.45	0.06	0.06	0.07	0.84	7.61	3.58	1.91	12.25	0.54	15.48	6.54	4.46	4.55	3.39	1.69	0.62	0.81
Araip.0HI1A	0.77	0.75	0.61	0.83	0.9	1.12	0.19	0.07	0.35	0.49	0.55	1.08	0.17	0.6	0.48	0.18	0.73	0.14	0.7	0.53	0.1	0.14
Araip.8JJ8B	0	0.02	0	1.05	0.68	0	0	0	0	0	0.02	0	0	0	0.01	0	0.3	0	0.14	0	0	0
Araip.81R1Z	1.87	1.7	1.44	2.12	3.18	3.49	0.21	2.08	2.02	4.33	1.8	3.28	3.1	3.92	2.76	0.99	2.19	1.18	1.74	0.88	0.41	0.3
Araip.B6R33	0.32	0.22	0.21	4.35	4.14	12.28	9.42	1.04	0.46	9.69	2.72	11.38	12.51	16.89	17.77	20.34	2.97	24.72	2.35	1.16	0.75	0.49
Araip.8T85I	0	0	0	0.03	0	0.09	0	0	0	0	0	0	0	0	0	0	0	0	0	0	0	0
Araip.74SLF	1.04	0.78	0.87	0.3	0.9	3.65	9.57	3.03	2.02	1.21	0.81	1.27	4.38	1.04	2.4	8.77	0.18	5.05	0.44	0.12	0.19	0.45
Araip.778BR	0	0.01	0	0.07	0.2	2.96	7.6	0.26	0.12	5.54	0.87	3.13	13.61	4.87	31.49	19.67	38.28	12.93	27.11	3.66	0.83	0.25
Araip.5HP4H	10.13	11.42	10.18	8.42	9.63	2.57	1.31	1.79	3.53	5	10.82	4.9	8.83	2.73	4.68	3.12	10.35	2.06	13.39	8.14	3.81	1.89
Araip.K0K3F	0	0	0	0	0	1.23	0.92	0.03	0	0.08	0	0	0.41	0.12	0.35	0.7	0	0.28	0	0	0	0.06
Araip.007DK	0	0.11	0.14	0.17	0.31	0	0	0	0.01	0	0.02	0	0.02	0.03	0.05	0.09	0.02	0.06	0.04	0.01	0.01	0
Araip.1E1W9	0	0	0	0	0	0.01	0	0	0	0	0	0	0	0	0	0	0.12	0	0.23	0	0.04	0
Araip.42MZK	17.21	17.45	15.98	16.34	22.87	15.48	15.24	11.16	13.09	21.93	14.87	17.2	21.45	14.21	19.43	16.55	18.97	13.5	18.52	15.21	14.89	13.44
Araip.37BUF	0	0.01	0	0.78	0.8	0.07	0.08	0	0	1.18	0.49	1.16	1.52	0.1	0.22	0.18	0.17	0.11	0.17	0.14	0.04	0.12
Araip.LV58R	0	0	0	0	0	0.31	0.06	0	0.01	0	0	0	0.01	0	0	0.01	0	0.01	0	0.01	0	0
Araip.SB6JF	1.24	10.39	12.97	0.24	1.39	99.95	8.56	6.31	5.59	5.79	32.42	36.23	17.48	44.08	48.62	66.64	0.79	78.16	1.22	2.27	0	0.17
Araip.K2DDF	3.01	4.52	3.47	6.23	7.3	4.98	2.59	1.83	2.53	5.3	3.89	4.65	5.91	4.56	7.48	6.67	5.96	7.21	5.21	3.56	2.6	6.33
Araip.P7G4I	0	0	0	0.03	0.04	0.21	1.29	0.01	0	0	0.02	0.11	0.64	0.62	0.14	0.4	0	0.14	0.05	0	0	0.09
Araip.07856	0	0	0	0.19	1.8	0.01	0.01	0	0.01	0	0.03	0.13	3.31	0	0.97	0.15	0.33	0.09	0.15	0.02	0.01	0
Araip.X1DZZ	1.01	0.81	0.52	2.03	1.82	2.84	4.07	0.3	0.38	0.44	0.64	1.35	2.12	2.06	3.53	5.08	1.11	4.54	0.8	0.43	0.3	0.36
Araip.UL9LC	0.14	0.21	0.16	0.16	0.13	0.04	0.02	0.05	0.15	0.03	0.12	0	0.01	0.13	0.02	0.01	0.59	0.05	0.93	0.14	0.03	0
Araip.8I39N	1.23	4.06	4.87	7.59	4.94	75.15	19.13	7.77	6.5	12.13	22.81	35.06	26.14	64.53	37.15	74.62	3.94	84.15	5.78	3.59	0.86	1.86
Araip.6Q4X9	21.8	26.79	25.37	32.67	34.92	47.3	58.79	28.39	26.54	32.61	38.53	37.54	52.56	62.38	52.99	56.21	29.86	59.55	29.99	26.26	35.01	37.53
Araip.EV6EL	0	0.09	0.02	0	0.12	0.01	0.02	0.09	0.04	0	0	0	0	0.04	0.04	0.02	0.07	0	0	0.03	0.06	0.07
Araip.865PM	0	0	0	0	0	0	0	0	0	0	0	0	0	0	0	0	0	0	0	0	0	0
Araip.UT46I	0.57	1.6	0.97	2.7	11.06	0.13	0.29	0.83	0.82	0.1	0.28	0.03	2.17	0.06	0.63	0.29	0.4	0.09	0.83	0.78	0.57	0.15
Araip.Q7H3V	0.74	0.94	0.55	1.93	2.17	1.02	1.59	0.21	0.32	0.5	0.8	0.97	1.42	0.91	1.54	1.08	1.65	0.68	1.73	1.35	1.5	1.84
Araip.J3ZJD	0	0	0	0.09	0.08	0.98	0.41	0.04	0.01	0.18	0.06	0.22	0.6	0.08	0.42	0.12	0.01	0.16	0.03	0.04	0.11	0.03
Araip.8M056	0.09	0.01	0.03	0.76	1.16	0.03	0	1.34	0	0.04	0.06	0	0.37	0	0.93	0.03	17.17	0	11.12	11.36	9.14	2.63
Araip.4U4XR	0.77	0.34	0.35	17.57	19.34	8.44	8.47	12.93	0.21	11.38	9.12	27.04	39.84	31.7	81.2	43.65	51.5	24.69	44.57	28.13	21.51	0.68
Araip.JLE70	7.74	11.57	8.84	14.45	12.72	5.29	11.96	1.95	5.07	4.32	6.17	6.32	11.59	3.77	7.2	3.22	5.73	2.14	6.78	4.34	2.37	5.54
Araip.510K0	0.06	0.09	0.05	0	0.06	0.05	0.08	0	0.16	0.41	0.06	0.15	0	0	0.02	0.01	0.07	0	0.06	0	0	0
Araip.JIB5P	0.3	0.48	0.42	0.33	0.88	2.19	1.12	0.9	0.52	0.06	0.33	0.43	0.92	1.02	1.2	2.66	1.23	1.93	0.79	0.38	0.23	0.45
Araip.AKW6F	8.28	7.07	6.91	17.15	17.59	5.55	1.39	6.27	8.67	35.74	40.83	24.27	21.94	5.81	18.33	12.88	7.71	10.42	7.13	8.54	4.04	9.39
Araip.AVK7Q	0.07	0.08	0.05	0.66	3.85	0.28	0.3	0.01	0.01	0.17	0.19	0.56	0.55	0.18	0.51	0.36	0.9	0.2	0.79	0.74	0.58	1.46
Araip.I1L37	0.07	0.14	0.24	2.67	1.4	2.7	2.26	0	0.73	0	2.98	0.67	3.17	7.49	3.25	3.51	0.14	3.02	0.41	0.83	0.41	3.13
Araip.0158U	0	0.16	0.03	0.03	0.2	1.13	0.07	0.28	0.08	0.07	0.45	1.56	2.04	0.27	1.91	0.55	0.01	0.13	0.01	0	0	0
Araip.MA0JY	0	0	0	0	0	0.02	0	0	0	0	0.15	0.41	0.12	0	0.17	0.04	0	0.02	0	0	0	0
Araip.7B3CC	3.95	3.67	3.74	2.14	2.66	1.53	2.82	4.12	2.89	0.57	2.25	0.74	2.51	1.88	2.67	1.79	3.63	1.11	4.53	3.19	2.46	3.1
Araip.EQ8VB	0.13	0.95	0.23	0.23	0.37	0.11	0.18	0.07	0.04	0.09	0.34	0.77	0.41	0	0.2	0.1	1.38	0.01	2	0.75	0.29	1.1
Araip.MX2SJ	0	0.11	0.04	0.3	0.54	0.16	0.64	0.12	0.05	0.44	1.08	1.42	0.53	1.29	0.58	0.9	0.02	0.26	0.11	0.02	0	0
Araip.KNC8H	1.29	0.8	0.95	1.69	2.4	2.08	2.44	1.92	3.53	1.71	1.08	1.72	0.59	0.6	0.8	0.59	2.66	0.7	2.04	0.2	0.07	0.1
Araip.K6CZL	0	0	0	0.02	0	0	0.05	0	0.01	0	0	0	0	0	0.06	0	2.91	0	1.01	0.1	0	0
Araip.12TI6	3.64	4.41	2.11	0.38	0.89	0.01	0	0.09	1.41	0	0.74	0.02	0	0	0.01	0	0.74	0	1.5	1.1	0.55	0.34
Araip.G8G7Y	4.66	6.61	8.21	4.24	6.03	0.62	3.16	0.08	2.19	0.48	3.56	0.64	1.61	0.45	1.07	0.64	4.41	0.4	3.74	1.52	1.86	3.06
Araip.8W8RT	4.51	4.92	4.4	6.84	9.9	3.21	2.61	1.59	2.58	10.1	4.32	4.02	8.7	4.04	7.42	4.62	8.51	2.72	7.76	5.71	5.78	6.45
Araip.M6R3N	1.71	2.39	2.06	4.05	4.67	9.5	9.71	3.67	2.4	15.92	2.65	3.49	5.02	6.54	6.17	7.78	7.96	13.98	6.18	6.65	5	4.04
Araip.MY2WL	21.09	13.7	15.22	7.67	7.63	5.84	4.95	5	8.07	6.81	7.52	7.62	5.6	10.07	5.61	3.92	6.94	3.21	4.23	1.32	0.86	1.05
Araip.CX0J5	0	0	0	0	0.02	0	0.06	0.04	0	0	0.02	0	0.1	0.03	0.07	0.4	0	0.46	0	0	0	0
Araip.86J2T	5.67	2.97	3.52	2.32	2.66	19.87	13.82	3.39	2.92	4.81	8.32	8.68	4.73	20.62	3.89	4.54	2.35	6.14	2.63	1.58	1.35	1.67
Araip.52XKK	0.04	0.07	0.02	3.98	4.8	0.01	0.04	0.61	0.26	4.34	0.24	0.15	0.71	0.07	0.1	0.01	2.02	0	2.89	1.76	1.3	0.34
Araip.K2CBN	0.19	0.19	0.21	9.26	6.41	7.05	4.57	0.08	0.06	15.99	4	13.64	16.11	3.02	10.69	2.93	11.51	1.18	6.3	0.83	0.1	0.21
Araip.7G5H2	2.98	4.79	4.8	5.41	6.2	2.37	1.96	3.15	5.52	10.26	3.24	2.21	11.84	6.28	7.33	4.69	6.42	3.35	6.18	4.54	4.97	8.71
Araip.M4TVL	0.22	0.34	0.06	0.63	1.73	0	0	0.04	0.04	1.12	0.43	0.73	0.49	0	0.04	0.01	0.71	0.06	0.58	0.23	0	0
Araip.Q7CA9	0	0	0	0	0	0	0	0	0	0	0	0	0	0	0	0	0	0	0	0	0	0
Araip.EFK2L	0	0	0	0.42	0.24	0.08	0.01	0	0.01	0	0.02	0.08	0.22	0.02	0.01	0.02	0.03	0	0.01	0.04	0	0
Araip.W6M4V	8.22	9.31	8.53	11.84	15.94	1.09	0.54	21.24	19.25	46.33	6.93	7.52	5.07	1.71	8.27	8.08	8.16	5.05	5.65	3.37	3.08	1.18
Araip.PFD9B	0	0.05	0.04	0	0.07	0.04	0.06	0	0.05	0.07	0.08	0.07	0.12	0.04	0.48	0.21	1.38	0.11	0.56	0.16	0.07	0.11
Araip.N5MMK	0.95	0.76	1.32	5.13	4.33	2.15	0.93	0.76	1.14	1.4	11.34	10.65	19.23	7.18	13.96	7.7	1	5.95	2.02	1.8	0.88	1.81
Araip.VCZ4R	0.11	0.12	0.37	0.12	0.28	0.47	0.11	0.06	0.06	0.27	0.29	0.34	1.01	1.29	0.41	0.49	0.17	0.23	0.31	0.1	0.04	0.03
Araip.RMK33	0	0.04	0	0.04	0.02	0	0	0	0.01	0	0.02	0	0.04	0	0	0	0	0	0.03	0	0	0
Araip.2A2GH	1.56	1.65	2.26	4.21	5.94	32.11	33.31	1.96	2.24	1.45	1.23	1.24	1.67	12.69	4.77	7.81	3.75	9.8	9.48	6.98	5.24	10.64
Araip.ERC12	0.05	0.02	0.03	0.15	0.32	0.06	0.05	0	0.27	0.55	0.08	0.21	0.07	0.05	0.04	0.04	0.15	0	0.02	0.04	0.04	0
Araip.RM65A	12.69	11.34	11.12	9.52	13.58	11.84	12.61	4.66	9.54	9.82	12.86	13.25	15.57	17.75	27.5	22.01	17.78	19.13	18.66	10.87	8.96	7.62
Araip.DYV42	3.91	3.21	5.79	0.1	0.35	1.29	1.8	0	0.54	0.03	1.49	0.62	0.04	0	0.02	0	0.2	0	0.26	0.12	0.1	0.15
Araip.W1EXI	0.1	0.12	0.14	0.19	0.3	1.93	1.01	0.16	0.05	0	0.19	0.16	0.19	0.74	0.14	0.24	0	0.26	0	0.01	0	0
Araip.X394B	0	0	0.01	0.3	1.42	0.1	0	0.05	0.01	0.97	0.07	0.1	0.69	0	0.5	0.11	10.98	0	11.13	9.85	8.56	2.06
Araip.1B22D	1.9	3.41	2.69	3.17	3.25	1.77	2.33	0.69	1.21	1.38	2.93	0.53	7.14	2.67	5.7	3.22	4.08	1.72	3.29	2.73	2.32	3.11
Araip.H4PZ4	4.11	4.15	4.38	12.81	12.15	8.46	12.65	4.83	3.41	7.14	9.81	7.87	14.39	23.45	13.13	8	6.97	10.75	11.71	8.84	12.13	4.64
Araip.RX20Z	0.03	0	0	0.03	0	0.03	0.06	1.71	0.06	0	0.07	0	0.04	0.35	0.03	0.11	0	0.14	0	0	0	0
