# Supplementary material for: Genome-wide analysis of basic/helix-loop-helix gene family in peanut and assessment of its roles in pod development
Source: PLoS One. 2017 Jul 27;12(7):e0181843. doi: 10.1371/journal.pone.0181843 (PMC5531549; doi:10.1371/journal.pone.0181843)
Supplement: S6 Table — (XLSX) [file pone.0181843.s006.xlsx]

## Sheet: Sheet1
Orthologous genes	Seedling leaf	Mainstem leaf	Lateralstem leaf	Vegetative shoot tip	Reproductive shoot tip	Roots	Nodule	Perianth	Pistil	Stamen	Aerial peg tip	Peg tip below soil	Enlarged pod tip	Fruit pattee 1	Fruit pattee 3	Pericarp pattee 5	Pericarp pattee 6	Seed pattee 5	Seed pattee 6	Seed pattee 7	Seed pattee 8	Seed pattee 10
Araip.2LX3X	3.23	3.96	3.84	4.53	5.1	1.57	1.09	0.96	1.84	6.38	4.88	3.6	8.19	4.28	10.31	5.5	4.87	4.11	5.54	3.58	3.57	4.14
Aradu.QV5DJ	3.3	3.78	3.49	4.52	5.41	1.71	1.93	1.38	1.87	7.14	4.63	3.33	7.83	4.25	11.02	6.05	4.59	4.86	5.71	4.38	4.29	4.47
Aradu.N5F6J	0.58	0.56	0.54	9.79	12.85	5.27	7.63	0.77	0.38	19.48	5.16	15.36	25.31	3.33	20.37	17.3	7.62	34.02	26.4	11.42	10.48	4.89
Araip.DHX2R	0.36	0.56	0.4	12.63	14.2	8.73	13.33	0.34	0.23	17.17	6.05	17.1	26.93	4.07	23.26	19.8	35.4	11.91	25.52	10.49	11.07	7.34
Aradu.I92X3	20.25	22	21.9	3.11	2.47	0.24	0.15	3.35	10.52	0.03	5.05	0.1	0.1	0.14	0.04	0.03	0	0.18	0.18	0.1	0.06	0.08
Araip.L4GEP	33.98	35.99	35.23	5.88	3.92	0.36	0.29	4.51	18.06	0.12	7.93	0.16	0.17	0.24	0.15	0.07	0.2	0.02	0.27	0.24	0.07	0.14
Aradu.RC5BB	19.3	10.63	13.64	1.56	0.89	0.32	0.5	4.88	12.48	0.06	4.08	0.27	0.27	0.93	0.07	0.03	0.23	0.09	0.07	0.07	0.07	0.09
Araip.K6RXL	11.66	4.67	5.94	2.46	1.78	0.42	0.67	2.41	6.82	1.27	2.12	1.15	1.58	2.04	1.64	1.02	1.47	0.78	1.5	1.17	1	1.4
Aradu.NTN47	0.33	0.29	0.06	1.63	2.57	2.29	3.33	0.51	0.53	2.52	1.05	2.38	3.76	2.4	6.84	5.84	5.43	7.96	7.85	4.56	4.12	3.32
Araip.IBY8N	0.32	0.22	0.23	2.75	4.71	2.42	3.86	0.68	0.79	5.34	1.7	3.16	6.03	2.74	8.85	7.48	12.33	6.83	11.77	7.99	6.9	5.45
Araip.44BHE	3.49	2.47	2.66	3.39	3.13	0.56	2.63	8.23	2.69	5.04	3.31	1.93	1.79	3.23	0.98	0.65	1.67	0.59	2.65	0.32	0.23	0.95
Aradu.4U54R	4.1	3.81	3.66	4.42	3.85	0.5	3.41	9.27	4	3.73	5.04	2.22	2.17	4.55	0.87	0.83	0.96	2.62	4.42	0.59	0.39	1.46
Aradu.CA8XJ	0.1	0.14	0.09	0.17	0.97	0.02	0	0.11	0.04	0.09	3.69	1.77	0.45	0.55	0.32	0.15	0.24	1.68	2.04	0.52	0.01	0.03
Araip.MHR6K	0.16	0.22	0.18	0.39	1.26	0.02	0.01	0.27	0.04	0.07	10.39	3.84	0.57	1.84	0.17	0.21	0.63	0.03	0.96	0.28	0.09	0.12
Aradu.9K9IH	0	0.35	0.01	0.33	0.88	1.54	3.76	2.17	0.31	0	0.01	0	0.15	4.91	0.04	0.07	0.16	0.26	2.17	1.83	0.4	0.06
Araip.YR6Y7	0	0.7	0.07	0.3	1.32	1.87	6.23	3.13	0.33	0	0.04	0	0.58	7.66	0.07	0.18	0.27	0.09	1.6	1.57	0.16	0
Aradu.01B4C	0	0	0	0.26	0.4	7.74	23.8	0.56	0.11	1.05	2.26	4.08	28.18	11.07	46.84	39.6	19.19	2.48	2.27	1.47	1.95	3.25
Araip.4C1AU	0.16	0.05	0.02	1.4	1.21	18.51	18.36	0.58	0.87	0.81	2.99	8.64	27.12	15.23	31.3	26.63	15.53	1.38	0.79	0.76	1.11	4.24
Aradu.XA7KS	0.13	0.02	0.34	0.06	0.41	4.38	10.32	0.08	0.08	1.18	1.13	2.39	2.37	2.12	6.59	9.43	15.24	8.61	11.44	2.28	0.84	0.56
Araip.Z8IAR	0.24	0.03	0.35	0.11	0.69	3.21	6.79	0.07	0.05	1.12	0.76	2.43	1.56	0.68	3.12	3.93	7.94	5.12	9.28	2.53	1.16	0.24
Aradu.959KY	1.42	1.64	0.98	5.51	5.15	1.95	0.38	1.56	0.98	6.22	1.6	2.01	2.62	4.52	2.22	1.17	0.79	2.08	1.86	1.19	0.31	0.41
Araip.V1VB7	1.77	1.82	0.9	6.28	6.45	2.59	0.43	0.99	0.86	7.33	1.8	3.04	2.85	4.92	2.75	1.31	2.83	0.71	2.69	1.5	0.34	0.36
Aradu.DP2D5	1.24	1.67	1.45	19.96	24.05	10.28	1.97	1.14	0.74	13.28	7.04	8.4	19.06	1.83	11.35	4.18	2.26	7.56	5.99	7.39	3.55	0.54
Araip.LC4KN	0.16	0.35	0.31	3.59	4.65	2	0.4	0.3	0.09	1.05	1.02	1.03	2.46	0.12	1.75	0.56	1.67	0.26	1.09	1.45	0.85	0.03
Aradu.GMN2P	0	0	0.01	0	29.68	0.03	0.01	0.03	0	0.02	0	0	0.01	0	0.01	0	0	0.04	0.03	0	0	0
Araip.03FDB	0.05	0.05	0.05	0.06	28.23	0.03	0.02	0.14	0.03	0	0	0	0.07	0	0.12	0	0.04	0.01	0.01	0	0	0
Aradu.WS4QW	6.59	8.15	7.09	15.25	18.57	8.92	13.27	9.39	8.11	15.86	15.03	12.22	17.2	12.41	18.74	15.5	13.34	14.32	14.47	9.79	10.44	12.44
Araip.6VX9H	6.94	8.42	7.4	14.74	17.16	8.76	13.5	10.71	8.47	14.71	14.42	10.9	16.74	12.68	18.94	15.88	14.32	12.63	14.2	10.22	11.27	12.69
Aradu.G38ML	72.06	145.91	126.89	36.63	56.72	315.9	130.36	86.08	91.27	116.69	248.52	326.02	308.26	441.89	556.33	511.05	453.71	48.34	67.25	80.61	24.98	36.95
Araip.QB13B	14.3	34.47	30.18	8.48	13.3	74.59	30.93	21.66	19.47	23.34	50.04	60.96	58.73	80.44	107.7	99.94	88.03	12.02	15.49	19.31	6.18	9.08
Aradu.V6ZMF	3.17	5.46	4.42	24.25	24.18	14.31	14.59	20.93	17.95	49.48	16.29	23.48	50.41	57.2	37.23	38.6	44.78	22.71	30.27	35.77	23.71	19.36
Araip.FH6AP	3.29	4.6	3.8	24.4	24.83	14.94	15.56	21.88	19.21	50.23	14.9	23.79	46.66	47.56	34.63	32.78	21.38	34.23	28.62	35.02	23.82	18.29
Aradu.6L1EK	0	0.01	0	0.12	0.44	0	0	0.1	0.01	0.07	0.05	0.11	0.01	0.04	0.1	0.01	0.02	2.98	4.85	1.03	0.17	0.1
Araip.JE9KX	0	0.01	0	0.08	0.75	0.03	0	0.24	0.03	1.61	0.14	0.24	0.07	0.04	0.19	0.02	4.5	0.04	7.64	1.83	0.42	0.47
Aradu.S0KU9	0.16	0.31	0.36	0.31	0.68	39.33	8.09	0.83	0.2	3.23	6.75	19.15	13.25	18.27	32.94	41.55	47.73	1.84	4.24	5.58	2.42	1.29
Araip.PVV4Q	0	0.06	0.04	0.04	0.08	4.75	1.1	0.1	0.02	0.21	0.44	1.03	1.15	1.65	2.58	3.38	3.24	0.07	0.19	0.42	0.19	0.05
Aradu.UV8L7	3.63	4.57	3.4	22.87	11.77	30.02	31.3	2.64	1.19	7.41	19.88	6.56	53.1	13.6	65.54	65.6	61.59	4.25	2.22	1.39	0.11	0.04
Araip.D3S94	6.19	8.55	6.93	34.95	20.05	47.8	43.62	3.45	2.21	11.28	28.06	9.08	66.78	24.61	88.22	96.1	92.16	5.6	2.34	2.09	0.23	0.12
Aradu.WUW36	3.5	2.91	2.76	0.88	1.77	0.45	0.32	4.74	6.02	0.79	0.93	0.57	0.65	1.47	0.26	0.27	0.2	0.69	0.58	0.32	0.24	0.28
Araip.0B5Q5	24.87	20.35	19.43	2.84	3.72	2.1	0.41	2.26	11.89	1.09	5.64	2.23	0.75	1.06	0.6	0.3	0.23	4.78	4.69	3.94	2	1.02
Aradu.5Q1VY	2.03	4.84	9.6	29.37	25.84	182.46	22.13	17.58	2.7	28.26	212.03	175.56	78.78	42.45	111.1	108.25	80.78	0.72	1.96	3.95	5.62	83.84
Araip.13D8C	0.05	0.29	0.4	1.24	1.37	8.6	1.04	1.06	0.1	0.32	4.26	3.54	1.73	0.79	2.56	2.44	0.01	1.72	0.06	0.12	0.29	3.5
Aradu.QW16A	0.81	0.82	0.6	1.4	1.3	2.21	3.71	0.3	0.36	0.64	0.48	0.73	1.67	1.48	2.17	3.11	2.7	0.95	0.7	0.4	0.22	0.34
Araip.X1DZZ	1.01	0.81	0.52	2.03	1.82	2.84	4.07	0.3	0.38	0.44	0.64	1.35	2.12	2.06	3.53	5.08	4.54	1.11	0.8	0.43	0.3	0.36
Aradu.DRR9K	0.48	1.06	0.71	6.69	6.32	0.04	0.06	0.06	0.33	1.96	2.72	1.56	6	0.49	4.71	2.18	1.1	2.33	1.63	0.67	0.31	0.26
Araip.PF3JC	0.67	1.54	1.08	8.28	10.45	0.06	0.06	0.07	0.84	7.61	3.58	1.91	12.25	0.54	15.48	6.54	4.46	4.55	3.39	1.69	0.62	0.81
Aradu.83N8C	0.9	7.6	9.2	0.37	1.36	78.16	5.98	5.44	4.53	8.3	34.01	37.05	21.02	64.56	45.71	65.83	69.91	0.89	1.1	2.31	0.07	0.34
Araip.SB6JF	1.24	10.39	12.97	0.24	1.39	99.95	8.56	6.31	5.59	5.79	32.42	36.23	17.48	44.08	48.62	66.64	78.16	0.79	1.22	2.27	0	0.17
Aradu.DSN52	1.37	3.68	4.14	5.99	5.26	64.17	16.27	6.8	4.59	9.52	17.71	23.71	17.46	51.25	25.54	49.28	55.62	4.1	6.51	2.7	0.82	2.21
Araip.8I39N	1.23	4.06	4.87	7.59	4.94	75.15	19.13	7.77	6.5	12.13	22.81	35.06	26.14	64.53	37.15	74.62	84.15	3.94	5.78	3.59	0.86	1.86
Araip.2A2GH	1.56	1.65	2.26	4.21	5.94	32.11	33.31	1.96	2.24	1.45	1.23	1.24	1.67	12.69	4.77	7.81	3.75	9.8	9.48	6.98	5.24	10.64
Aradu.53P8J	1.89	1.29	2.26	4.63	5.21	24.83	26.32	2.08	2.48	1.38	1.25	0.91	1.33	7.83	3.52	5.98	7.07	3.34	6.96	5.53	3.61	6.95
Aradu.X6KLL	0.79	0.49	0.51	7.53	6.61	13.3	8.74	2.06	0.94	8.39	5.9	22.4	12.38	9.85	12.86	16	16.61	3.53	3.15	1.54	0.93	0.97
Araip.B6R33	0.32	0.22	0.21	4.35	4.14	12.28	9.42	1.04	0.46	9.69	2.72	11.38	12.51	16.89	17.77	20.34	2.97	24.72	2.35	1.16	0.75	0.49
Aradu.L8VRB	0.03	0.08	0.06	9.25	6.83	8.73	6.68	0.04	0.04	14.86	5.78	17.54	20.2	0.74	12.45	4.85	1.39	17.87	9.37	0.82	0	0.03
Araip.K2CBN	0.19	0.19	0.21	9.26	6.41	7.05	4.57	0.08	0.06	15.99	4	13.64	16.11	3.02	10.69	2.93	11.51	1.18	6.3	0.83	0.1	0.21
Aradu.YPV42	18.02	22.74	21.21	30.73	31.4	43.93	55.87	21.36	20.82	30.23	34.4	39.13	48.17	53.69	51.52	53.14	58.38	32.03	31.98	26.98	37.16	35.83
Araip.6Q4X9	21.8	26.79	25.37	32.67	34.92	47.3	58.79	28.39	26.54	32.61	38.53	37.54	52.56	62.38	52.99	56.21	59.55	29.86	29.99	26.26	35.01	37.53
Aradu.T4PBI	0	0	0	0.04	0.2	4.97	14.8	0.57	0.36	4.31	1.24	7.05	16.63	7.76	26.38	23.74	15.22	42.63	29.48	3.38	0.33	0.02
Araip.778BR	0	0.01	0	0.07	0.2	2.96	7.6	0.26	0.12	5.54	0.87	3.13	13.61	4.87	31.49	19.67	38.28	12.93	27.11	3.66	0.83	0.25
Aradu.B7RDX	0	0.16	0.16	2.62	0.68	17.53	22.69	0.14	0.07	0.07	5.62	4.62	4.91	62.2	17.29	33.13	33.88	0.95	1.67	0.42	0.23	0.61
Araip.LGM59	0.12	0.54	0.81	2.7	0.7	23.21	30.36	0.29	0.25	0.99	10.69	6.06	8.13	50.63	20.59	44.2	29.25	0.26	2.12	0.39	0.05	0.17
Araip.RM65A	12.69	11.34	11.12	9.52	13.58	11.84	12.61	4.66	9.54	9.82	12.86	13.25	15.57	17.75	27.5	22.01	17.78	19.13	18.66	10.87	8.96	7.62
Aradu.5FE4Y	9.62	8.34	7.88	8.35	11.65	11.4	12.01	3.55	5.69	9.02	11.44	14.67	10.91	13.41	18.38	16.11	14.48	13.09	12.91	8.59	6.7	4.95
Aradu.1QN19	15.04	21.92	21.33	5.25	5.14	0.02	0.02	0	3.01	0.51	5.66	1.14	13.48	0.05	39.63	16.04	8.57	4.38	4.68	2.77	1.01	0.33
Araip.9H3WY	23.74	30.18	27.04	8.86	8.33	0.05	0.03	0	4.78	0.59	7.42	2.27	19.54	0.03	59.81	25.27	17.54	13.53	7.94	4.29	1.99	1.24
Aradu.K087N	5.34	5.14	4.74	1.55	0.62	1.76	6.81	0.47	2.46	8.85	1.18	0.09	0.56	0.7	0.75	0.71	0.87	1.04	1.47	1.34	1.13	2
Araip.78HJ7	6.94	6.66	6.5	2.96	0.8	3.76	16.69	0.83	3.32	10.12	1.94	0.25	1.22	1.91	1.51	2.75	1.72	2.79	2.53	2.27	1.56	1.99
Aradu.TC25V	3.24	5.15	3.64	6.67	8.04	5.56	2.57	2.12	2.57	4.81	4.26	4.75	5.61	4.83	6.8	6.15	6	5.25	4.42	3.06	1.94	4.96
Araip.K2DDF	3.01	4.52	3.47	6.23	7.3	4.98	2.59	1.83	2.53	5.3	3.89	4.65	5.91	4.56	7.48	6.67	5.96	7.21	5.21	3.56	2.6	6.33
Aradu.FPU47	1.3	0.58	0.62	30.46	34.3	14.94	15.47	21.61	0.45	22.41	17.52	57.12	79.4	62.55	159.21	80.38	49.39	91.69	82.31	51.59	37.9	1.16
Araip.4U4XR	0.77	0.34	0.35	17.57	19.34	8.44	8.47	12.93	0.21	11.38	9.12	27.04	39.84	31.7	81.2	43.65	51.5	24.69	44.57	28.13	21.51	0.68
Aradu.X1TYZ	0.09	0.21	0.34	3.87	1.91	1.43	0.76	0.13	0.19	0.18	2.31	1.03	3	4.81	3.14	1.89	1.31	0.56	1.16	2.48	1.63	4.47
Araip.I1L37	0.07	0.14	0.24	2.67	1.4	2.7	2.26	0	0.73	0	2.98	0.67	3.17	7.49	3.25	3.51	0.14	3.02	0.41	0.83	0.41	3.13
Aradu.38JU0	0.12	0.03	0.13	1.76	3.55	0.03	0	3.82	0.05	0.7	0.13	0	1.05	0	3.3	0.34	0.04	48.45	34.67	33.16	26.83	7.21
Araip.8M056	0.09	0.01	0.03	0.76	1.16	0.03	0	1.34	0	0.04	0.06	0	0.37	0	0.93	0.03	0	17.17	11.12	11.36	9.14	2.63
Araip.L2MXT	1.39	1.12	0.79	6.67	8.74	4.53	5.92	2.88	2.29	15.57	4.59	7.6	7.98	1.69	7.02	4.63	6.85	5.05	5.01	4.29	3.96	1.62
Aradu.MN4MZ	0.94	0.83	0.63	5.48	6.29	3.66	4.81	2.15	1.3	8.66	2.78	4.05	4.45	1.05	3.89	2.73	2.68	3.81	2.92	2.64	2.38	0.85
Aradu.573UI	3.84	4.84	4.12	6.26	7.89	3.67	3.96	1.28	2.76	6.75	4.04	3.67	8.22	4.64	6.57	4.23	2.57	7.14	6.7	5.7	5.72	7.11
Araip.8W8RT	4.51	4.92	4.4	6.84	9.9	3.21	2.61	1.59	2.58	10.1	4.32	4.02	8.7	4.04	7.42	4.62	8.51	2.72	7.76	5.71	5.78	6.45
Aradu.LW8Y2	1.29	1.6	1.33	2.76	3.83	7.35	6.67	3.98	2.44	14.27	2.29	3.61	4.62	4.69	4.91	5.61	9.23	5.64	4.67	4.56	3.34	3.19
Araip.M6R3N	1.71	2.39	2.06	4.05	4.67	9.5	9.71	3.67	2.4	15.92	2.65	3.49	5.02	6.54	6.17	7.78	7.96	13.98	6.18	6.65	5	4.04
Aradu.77XDI	16.46	10.79	12.38	6.31	5.6	4.92	4.49	4.55	5.9	4.39	6.19	6.09	4.42	7.38	4.86	3.36	2.52	5.03	3.54	1.04	0.57	0.95
Araip.MY2WL	21.09	13.7	15.22	7.67	7.63	5.84	4.95	5	8.07	6.81	7.52	7.62	5.6	10.07	5.61	3.92	6.94	3.21	4.23	1.32	0.86	1.05
Aradu.6E0QJ	6.85	11.2	9.94	11.02	11.73	5.67	12.72	2.69	7.4	11.53	7.04	7.41	15.8	8.53	13.09	8	5.29	7.05	8.93	4.84	4.46	8.89
Araip.JLE70	7.74	11.57	8.84	14.45	12.72	5.29	11.96	1.95	5.07	4.32	6.17	6.32	11.59	3.77	7.2	3.22	5.73	2.14	6.78	4.34	2.37	5.54
Araip.42MZK	17.21	17.45	15.98	16.34	22.87	15.48	15.24	11.16	13.09	21.93	14.87	17.2	21.45	14.21	19.43	16.55	18.97	13.5	18.52	15.21	14.89	13.44
Aradu.UKN3W	12.81	13.71	12.14	14.08	19.08	11.96	11.82	8.38	9.95	18.18	11.47	12.45	14.87	11.61	14.34	11.52	9.98	14.78	14.53	11.85	11.35	10.53
Aradu.YG73I	1.18	2.09	1.43	6.45	7.75	0.95	9.31	17.09	6.63	2.35	3.8	4.27	0.48	6.28	2.83	6.44	4.07	1.38	0.96	0.36	0.62	6.64
Araip.L8YHH	0.62	1.48	0.79	4.44	7.22	0.93	21.22	17.87	5.39	1.34	6.67	5.84	0.94	10.11	5.43	11.47	1.87	5.67	1.36	0.58	0.4	8.63
Aradu.687AB	0.37	0.68	0.57	1.24	1.05	9.32	32.85	8.11	5.29	1.83	0.78	0.87	1.42	2.34	1.56	1.25	0.7	2.44	1.59	0.89	0.99	0.96
Araip.97C7E	0.24	0.58	0.62	1.54	0.9	9.48	27.57	8.9	3.52	1.56	0.8	1.13	1.22	1.63	1.61	1.64	2.25	0.86	1.69	0.81	0.86	1.08
Aradu.V6ZNL	5.08	4.83	4.65	11	11.52	4.17	1.06	4.23	5.69	31.64	31.28	16.96	14.71	4.38	12.44	9.84	7.99	6.58	6.09	6.71	3.12	7.79
Araip.AKW6F	8.28	7.07	6.91	17.15	17.59	5.55	1.39	6.27	8.67	35.74	40.83	24.27	21.94	5.81	18.33	12.88	7.71	10.42	7.13	8.54	4.04	9.39
Aradu.FJ441	4.3	2.69	2.99	2.14	2.86	24.01	18.09	3.84	3.05	4.69	6.43	6.7	4.03	19.44	4	5.66	7.97	2.75	2.39	1.15	1.16	0.97
Araip.86J2T	5.67	2.97	3.52	2.32	2.66	19.87	13.82	3.39	2.92	4.81	8.32	8.68	4.73	20.62	3.89	4.54	2.35	6.14	2.63	1.58	1.35	1.67
Aradu.UB339	4.17	4.54	2.61	0.44	0.85	0.01	0.01	0.1	1.5	0	0.94	0.02	0	0.07	0	0	0	0.38	0.88	1.06	0.44	0.17
Araip.12TI6	3.64	4.41	2.11	0.38	0.89	0.01	0	0.09	1.41	0	0.74	0.02	0	0	0.01	0	0.74	0	1.5	1.1	0.55	0.34
Aradu.D69CU	3.49	3.39	3.45	2.21	3.69	1.54	2.65	3.89	2.35	1.56	2.43	1.23	2.55	1.56	2.12	1.53	1.11	3.43	4.01	2.71	2.18	3.26
Araip.7B3CC	3.95	3.67	3.74	2.14	2.66	1.53	2.82	4.12	2.89	0.57	2.25	0.74	2.51	1.88	2.67	1.79	3.63	1.11	4.53	3.19	2.46	3.1
Aradu.25NPV	14.62	7.88	10.22	5.23	7.16	3.25	10.62	8.12	6.76	11.46	6.35	5.83	3.92	7.82	3.33	4.58	6.95	5.87	6.85	9.62	7.91	3.38
Araip.6K1VA	18.99	9.55	12.67	8.1	9.02	6.72	16.79	9.56	8.28	13.69	8.11	7.17	5.95	18	6.03	8.02	8.61	11.48	10.45	14.96	9.06	6
Aradu.Z6I4Q	28.27	15.99	18.29	12.25	11.24	2.31	3.15	6.19	9.5	8.64	12.53	13.61	11.65	1.56	20.94	19.24	16.69	10.14	5.78	2.12	0.4	0
Araip.L8LRC	34.11	18.11	20.31	12.94	13.89	2.3	2.75	6.64	10.21	9.36	12.85	14.37	11.92	2.05	22.96	21.82	17.35	10.38	5.92	2.18	0.72	0
Aradu.TN75P	1.22	1.24	0.98	1	1.03	0.95	0.07	0.65	0.56	1.18	1.28	1.51	1.3	2.4	1.37	0.96	0.94	0.73	0.56	0.31	0.06	0.07
Araip.GQB2P	1.23	1.21	1.17	1.25	1.33	1.22	0.15	0.73	0.55	1.3	1.35	1.93	1.91	3.71	2.23	1.78	1.13	2.17	0.73	0.52	0.07	0.03
Aradu.LXV06	0.08	0.02	0.03	0.04	0.09	0.79	0.75	8.15	4.67	0.11	0.1	0.25	0.42	0.57	0.11	0.47	0.66	0.03	0.07	0.34	0.39	0.83
Araip.W4GJ9	0.05	0.08	0.01	0.18	0.22	1.82	2.2	30.34	12.32	0.9	0.07	0.31	0.95	1.5	0.43	0.44	0.04	1.38	0	0.28	0.14	1.08
Aradu.WNQ8E	6.69	7.72	7.47	9.4	12.25	0.9	0.56	16.47	13.09	41.79	4.95	6.51	4.16	1.24	7.82	7.89	5.1	5.29	3.88	2.42	2.06	0.8
Araip.W6M4V	8.22	9.31	8.53	11.84	15.94	1.09	0.54	21.24	19.25	46.33	6.93	7.52	5.07	1.71	8.27	8.08	8.16	5.05	5.65	3.37	3.08	1.18
Aradu.YAX06	0.37	0.35	0.39	2.69	1.92	1.16	0.5	0.33	0.34	0.31	5.05	5.17	8.32	3.57	5.4	2.92	2.42	0.33	0.78	0.86	0.32	0.87
Araip.N5MMK	0.95	0.76	1.32	5.13	4.33	2.15	0.93	0.76	1.14	1.4	11.34	10.65	19.23	7.18	13.96	7.7	5.95	1	2.02	1.8	0.88	1.81
Aradu.8L7DK	6.09	9.04	8.05	21.82	27.03	12.4	15.34	9.35	5.95	28.3	10.88	9.52	25.08	9.92	23.91	18.23	11.59	16.69	17.84	18.8	18.61	11.66
Araip.UYW0K	5.92	8.63	7.97	23.79	30.03	13.23	14.72	11.57	7.49	30.6	11.88	10.46	27.15	10.97	26.82	22.93	18.26	14.94	19.98	19.78	17.41	12.28
Aradu.9C8PR	0.61	1.19	0.97	1.15	1.09	2.95	1.4	2.23	1	0.54	1.74	1.52	2.63	7.12	2.42	2.9	4.09	0.54	1.07	1.05	1.39	0.66
Araip.A8YH6	1	1.85	1.77	2.45	2.09	5.52	3.91	7.67	2.71	0.71	3.24	1.69	3.23	9.92	3.64	4.76	1.98	7.25	2.62	1.79	1.57	1.73
Aradu.JT48R	2.02	1.99	2.04	2.61	2.28	2.18	3.96	0.87	1	0.24	0.58	0.34	1.9	0.97	2.33	0.89	0.63	0.23	0.37	0.32	0.25	0.07
Araip.L83F8	2.02	2.03	1.85	2.08	2.38	2.04	4.02	1.01	1.2	0.41	0.5	0.64	1.52	0.92	2.11	0.93	0.3	0.58	0.32	0.27	0.38	0.18
Aradu.6VX3K	0.01	0.06	0.01	14.2	12.98	1.15	0.22	0.04	0.02	10.8	1.59	6.42	13.42	0.06	9.96	2.96	2.94	2.73	4.35	4.02	1.2	0.17
Araip.AK8SS	0.05	0.11	0.02	16.25	18.25	1.77	0.3	0.02	0.02	11.4	2.51	8.76	17.95	0.11	16.49	4.94	3.9	3.84	7.04	5.97	1.3	0.41
Aradu.RL2B3	3.4	5.17	3.56	4.08	5	2.9	2.12	2.82	3.2	4.22	4.24	3.28	3.81	5.11	3.82	3.95	3.31	6.25	5.77	8.61	11.61	2.72
Araip.6S5NP	3.98	6.06	4.13	5.02	5.55	3.17	2.58	3.91	3.85	5.07	5.15	3.98	4.78	7.1	5.11	4.22	7.12	3.73	6.94	10.03	15.93	4.58
Aradu.F6ABZ	0.06	0.01	0.01	0.18	0.91	0.09	0.01	0.16	0	0.56	0.03	0.09	0.53	0	0.34	0.08	0.01	7.55	7.7	6.62	5.04	1.45
Araip.X394B	0	0	0.01	0.3	1.42	0.1	0	0.05	0.01	0.97	0.07	0.1	0.69	0	0.5	0.11	0	10.98	11.13	9.85	8.56	2.06
Aradu.T39L1	0.66	0.3	0.31	0.08	0.3	1.56	3.66	1.42	0.45	0.41	0.16	0.28	1.56	0.35	1.03	3.1	2.1	0.03	0.15	0.03	0.01	0.54
Araip.74SLF	1.04	0.78	0.87	0.3	0.9	3.65	9.57	3.03	2.02	1.21	0.81	1.27	4.38	1.04	2.4	8.77	0.18	5.05	0.44	0.12	0.19	0.45
Aradu.PBW5F	2.03	1.55	1.18	1.85	3.11	3.08	0.26	2.2	1.47	3.04	1.35	2.49	2.12	2.58	2.08	1	0.91	1.59	1.48	0.74	0.41	0.27
Araip.81R1Z	1.87	1.7	1.44	2.12	3.18	3.49	0.21	2.08	2.02	4.33	1.8	3.28	3.1	3.92	2.76	0.99	2.19	1.18	1.74	0.88	0.41	0.3
Aradu.J80PY	2.85	2.37	2.21	2.05	1.06	1.43	0.67	2.28	2.14	0.2	0.51	0.08	0.33	1.42	1.2	1.34	1.41	0.65	0.68	0.86	2.79	0.69
Araip.807VL	4.46	5.13	4.15	2.32	1.53	1.89	0.6	2.81	2.18	0.97	0.9	0.05	0.36	0.7	0.67	0.92	0.26	0.68	0.49	0.54	0.46	0.96
Aradu.LP0MC	13.6	12.86	15.92	5.5	3.8	0.05	0.01	2.21	6.08	0.05	5.51	0.28	0	2.98	0	0.01	0	0	0.03	0	0	0
Araip.2U2B9	17.28	14.01	21.23	8.47	6.59	0.31	0.03	3	6.25	0.04	5.82	0.25	0	3.31	0	0	0.01	0	0.02	0.02	0	0
